# Supplementary material for: Visceral Leishmaniasis in a Twin Pregnancy: A Case Report and Review of the Literature
Source: J Clin Med. 2024 Apr 20;13(8):2400. doi: 10.3390/jcm13082400 (PMC11051246; doi:10.3390/jcm13082400)
Supplement: Supplementary file 1 [file jcm-13-02400-s001.zip]

Archive with 1 entries (1 files):
- jcm-2900564-supplementary.pdf
